# Supplementary material for: Psychosocial and Behavioral Effects of the COVID-19 Pandemic on Children and Adolescents with Autism and Their Families: Overview of the Literature and Initial Data from a Multinational Online Survey
Source: Healthcare (Basel). 2022 Apr 12;10(4):714. doi: 10.3390/healthcare10040714 (PMC9028372; doi:10.3390/healthcare10040714)
Supplement: Supplementary file 1 [file healthcare-10-00714-s001.zip]

Archive with 1 entries (1 files):
- healthcare-1650632-supplementary.pdf
